# Supplementary material for: Genome‐resolved metagenomics and metatranscriptomics reveal niche differentiation in functionally redundant microbial communities at deep‐sea hydrothermal vents
Source: Environ Microbiol. 2019 Oct 17;21(11):4395–410. doi: 10.1111/1462-2920.14806 (PMC6899741; doi:10.1111/1462-2920.14806)
Supplement: Supplementary file 1 — Supplementary Table 1. Temperature, cell count, pH, and geochemistry data associated with each of the samples analysed for this study. No MT, no metatranscriptome was sequenced for this sample. B.d., below detection levels. Supplementary Table 2. Information about all MAGs analysed in this study. Supplementary Table 3. KEGG module accession numbers. Supplementary Table 4. Modules that were significantly enriched according to MCS at Piccard relative to other vent fields or sites. Supplementary Table 5. Modules that were significantly enriched according to MCS at Shrimp Hole relative to other vent fields or sites. Supplementary Table 6. Modules that were significantly enriched according to MCS at Von Damm and Shrimp Hole relative to Piccard. Supplementary Table 7. List of single‐copy COGs used for normalization of gene abundances based on metagenomic mappings. [file EMI-21-4395-s001.xlsx]

## Sheet: Supplementary Table 1
Supplementary Table 1: Temperature, cell count, pH, and geochemistry data associated with each of the samples analyzed for this study. No MT, no metatranscriptome was sequenced for this sample. B.d., below detection levels.
Vent	Sample Name	Vent Field	Year	Maximum Temperature	Cells/ml	pH	Mg (mmol/kg)	H2S (mM)	H2 (mM)	CH4 (μM)	Latitude	Longitude	Number of raw reads (pairs)	Number of quality filtered reads	Number of contigs generated (over 1kbp)	Total length of assembly (>= 1000bp)	Assembly N50	Percent of reads mapping to contigs	ENA Sample Accession	Number of raw reads (pairs) meta-transcriptome	Number of quality filtered MT reads, rRNA removed
Old Man Tree	FS841	Von Damm	2012	114	NC	5.89	14	2.44	NA	NA	18.375	-81.8	61008797	53972022	5	6192	647	0.0004	ERS1370013	14536191	3427865
Ravelin #2	FS842	Von Damm	2012	86	NC	6.26	15.7763	0.884339	NA	NA	18.3752	-81.8	69963233	64064672	9009	23046372	1976	0.5299	ERS1370014	no MT	no MT
Shrimp Hole	FS844	Von Damm	2012	50	268802	7.55	47.0963	0.50985	NA	NA	18.3747	-81.8	111467935	104733336	75162	196958927	1834	0.4727	ERS1370015	44242399	29768330
Ginger Castle	FS848	Von Damm	2012	47	108075	6.65	37.2857	0.320862	NA	NA	18.3769	-81.8	81658568	77403857	25315	48114812	1090	0.2728	ERS1370016	25427198	6231008
Main Orifice	FS849	Von Damm	2012	109	29674.4	7.13	47.4405	0.247823	NA	NA	18.3767	-81.8	30239186	26539513	4024	5699510	781	0.0387	ERS1370017	no MT	no MT
Hot Chimlet	FS851	Piccard	2012	106	54453.1	6.98	52.2238	< 0.2	NA	NA	18.5472	-81.72	88561544	78203317	5251	8989129	864	0.0749	ERS1370018	25550688	5385293
Shrimp Canyon	FS852	Piccard	2012	44	51959.1	6.45	49.0861	0.197934	NA	NA	18.5471	-81.72	42204178	38058339	12976	24101210	957	0.1574	ERS1370019	26316504	10571338
X-19 at BV #4	FS854	Piccard	2012	18	72742.8	6.79	51.152	0.151055	NA	NA	18.5466	-81.72	148334278	141073647	63762	185076692	2351	0.6562	ERS1370020	12643619	1126747
Shrimp Gulley #2	FS856	Piccard	2012	108	139874	6.66	50.9336	0.197934	NA	NA	18.5466	-81.72	109104481	104273127	23616	62872978	2031	0.6446	ERS1370021	11471361	3822920
SE side of Von Domm cone, ~4 m down from summmit	FS866	Von Damm	2013	130	372179	6.01	27.3362	0.680061	1.475	413.895	18.3767	-81.8	27575200	25829542	26627	55544988	1202	0.4801	ERS1370022	no MT	no MT
Shrimp Hole	FS872	Von Damm	2013	30	153973	7.61	53.0155	0.273914	b.d.	18.485	18.3747	-81.8	45935925	40627197	18637	50329742	1688	0.5229	ERS1370023	22530122	19601515
Twin Peaks	FS874	Von Damm	2013	140	402407	6	15.458	0.777013	0.84025	526.93			72719556	67240297	5424	17930225	2902	0.7325	ERS1370024	no MT	no MT
Shrimp Buttery	FS877	Von Damm	2013	131	181366	6.22	27.3136	0.46158	0.696	458.03			167341615	158036033	6259	18851012	1235	0.2291	ERS1370025	no MT	no MT
Hot Cracks #2	FS879	Von Damm	2013	29	112409	6.91	48.0341	0.282077	0.621	284	18.375	-81.8	27319409	25899380	28346	56152509	1114	0.3717	ERS1370026	21345009	8229809
Old Man Tree	FS881	Von Damm	2013	114	94083.8	6.01	18.9932	0.839819	0.411	439.3	18.375	-81.8	191547095	178390689	20743	65792702	2207	0.5453	ERS1370027	14231356	8856348

## Sheet: Supplementary Table 2
Supplementary Table 2: Information about all MAGs analyzed in this study.
Vent Field	Vent Name	Sample Year	Sample number	MAG Name	Bin number (from Anderson et al., 2017)	Taxonomic category	Phylosift taxonomy (class)	Mean coverage	Normalized coverage	Total length of bin (bp)	Number of contigs	N50	GC Content	Percent Complete (anvi'o)	Percent redundancy (anvi'o)
Von Damm	Shrimp Buttery	2013	FS877	Alteromonadales_3	Bin_3	Gammaproteobacteria	Alteromonadales	154.942	9.80424e-07	3093808	449	8650	44.2084	79.1367	2.15827
Von Damm	Twin Peaks	2013	FS874	Alteromonadales_3b	Bin_3	Gammaproteobacteria	Alteromonadales	56.4823	4.06955e-06	2374142	548	4396	44.4499	76.9784	2.15827
Piccard	Shrimp Gulley #2, BSM	2012	FS856	Aquificales_14	Bin_14	Aquifica	Aquificales	82.0158	7.25754e-07	1661639	114	32490	36.0661	92.0863	4.31655
Von Damm	Hot Cracks #2	2013	FS879	Aquificales_14b	Bin_14	Aquificae	Aquificales	953.206	4.79371e-07	1161292	27	62976	42.5624	94.2446	1.43885
Von Damm	near Main Orifice	2013	FS866	Aquificales_14c	Bin_14	Aquificae	Aquificales	18.341	4.09991e-07	1748283	254	8500	56.1382	90.7407	4.32099
Von Damm	near Main Orifice	2013	FS866	Aquificales_21	Bin_21	Aquificae	Aquificales	38.4771	4.52353e-06	974550	167	7333	27.8433	75.5396	2.15827
Von Damm	Old Man Tree	2013	FS881	Aquificales_21b	Bin_21	Aquificae	Aquificales	34.4398	2.12723e-06	1415071	124	17393	38.2987	93.5252	0
Von Damm	Old Man Tree	2013	FS881	Aquificales_33	Bin_33	Aquificae	Aquificales	46.0552	3.55342e-06	1569042	56	36798	28.7818	97.8417	4.31655
Von Damm	Old Man Tree	2013	FS881	Aquificales_40	Bin_40	Aquificae	Aquificales	39.06	4.91227e-06	1138332	48	38151	42.3637	93.5252	0
Piccard	Shrimp Gulley #2, BSM	2012	FS856	Archaeoglobi_26	Bin_26	Euryarchaea	Archaeoglobi	120.294	8.46785e-07	1117720	172	7754	32.5816	82.716	3.7037
Piccard	X-19 at BV #4, BVM	2012	FS854	Archaeoglobi_8	Bin_8	Euryarchaea	Archaeoglobi	22.5188	3.47607e-07	1245528	161	8955	31.5668	89.5062	5.55556
Von Damm	Shrimp Hole	2012	FS844	Bacteroidetes_37	Bin_37	Bacteroidetes	Bacteroidetes	12.4154	2.43759e-07	1738804	304	6394	29.4098	82.7338	5.03597
Von Damm	Shrimp Hole	2012	FS844	Caldilinea_115	Bin_115	Chloroflexi	Caldilinea	14.0005	2.80136e-07	2865968	253	15926	61.799	97.1223	3.59712
Von Damm	Old Man Tree	2013	FS881	Candidatus Caldiarchaeum_50	Bin_50	Thaumarchaeota	Candidatus Caldiarchaeum	171.334	2.69111e-07	1150101	169	8935	48.9079	77.7778	3.7037
Von Damm	Shrimp Hole	2013	FS872	Clostridia_4	Bin_4	Firmicutes	Clostridia	79.2101	1.14625e-06	2896593	411	8290	65.958	89.9281	2.15827
Von Damm	Shrimp Hole	2013	FS872	Clostridia_8	Bin_8	Firmicutes	Clostridia	302.336	4.21723e-06	2673881	421	7091	64.9263	87.7698	7.91367
Von Damm	Shrimp Hole	2012	FS844	Deltaproteobacteria NaphS2_10	Bin_10	Deltaproteobacteria	Deltaproteobacteria NaphS2	13.2345	2.65259e-07	2181087	186	16757	47.6176	97.1223	2.8777
Von Damm	Shrimp Hole	2012	FS844	Desulfobacterales_16	Bin_16	Deltaproteobacteria	Desulfobacterales	15.0028	1.75121e-07	2054606	385	5794	42.3199	83.4532	3.59712
Von Damm	Hot Cracks #2	2013	FS879	Desulfobacterales_26	Bin_26	Deltaproteobacteria	Desulfobacterales	25.5297	5.40574e-07	1944813	236	9635	41.9273	73.3813	6.47482
Piccard	Shrimp Gulley #2, BSM	2012	FS856	Desulfobacterales_29	Bin_29	Deltaproteobacteria	Desulfobacterales	17.9638	2.06767e-07	2641005	480	6265	43.2973	78.4173	3.59712
Von Damm	Shrimp Hole	2012	FS844	Desulfobacterales_74	Bin_74	Deltaproteobacteria	Desulfobacterales	232.023	3.67382e-07	2808206	137	41120	45.7481	82.0144	5.7554
Von Damm	Shrimp Hole	2012	FS844	Flavobacteriales_20	Bin_20	Flavobacteriia	Flavobacteriales	56.9247	2.56994e-07	1651661	197	10575	30.959	93.5252	2.15827
Piccard	Shrimp Gulley #2, BSM	2012	FS856	Flavobacteriales_7	Bin_7	Bacteroidetes	Flavobacteriales	184.367	1.48709e-06	1315015	180	9045	28.3846	74.8201	6.47482
Piccard	X-19 at BV #4, BVM	2012	FS854	Methanococci_13	Bin_13	Euryarchaea	Methanococci	155.063	6.66332e-08	1221790	121	24181	33.7106	74.6914	4.93827
Von Damm	Ginger Castle	2012	FS848	Methanococci_13b	Bin_13	Euryarchaeota	Methanococci	258.212	4.44936e-07	987209	120	10373	40.7774	91.9753	6.79012
				Methanococci_24
Piccard	X-19 at BV #4, BVM	2012	FS854	Methanococci_69	Bin_69	Euryarchaea	Methanococci	75.6766	4.00157e-07	1855682	214	13265	32.5443	96.9136	6.79012
Von Damm	near Main Orifice	2013	FS866	Methanococci_7	Bin_7	Euryarchaeota	Methanococci	38.5155	8.66082e-06	1054927	41	40104	40.9146	98.1481	4.32099
Von Damm	Shrimp Hole	2012	FS844	Methanomicrobia_41	Bin_41	Euryarchaeota	Methanomicrobia	633.898	1.34398e-06	4041604	546	9643	40.2339	91.9753	9.87654
Von Damm	Shrimp Hole	2012	FS844	Methanomicrobia_45	Bin_45	Euryarchaeota	Methanomicrobia	282.452	3.53358e-06	2054083	215	13038	32.5169	92.5926	5.55556
Von Damm	Shrimp Hole	2012	FS844	Methanomicrobia_78	Bin_78	Euryarchaeota	Methanomicrobia	379.479	3.67748e-07	1349660	130	13392	39.0267	75.3086	2.46914
Von Damm	Shrimp Hole	2012	FS844	Methanomicrobia_84	Bin_84	Euryarchaeota	Methanomicrobia	876.304	2.65594e-07	2824951	335	10744	43.1169	73.4568	10.4938
Von Damm	near Main Orifice	2013	FS866	Nanoarchaeales_43	Bin_43	Nanoarchaeota	Nanoarchaeales	26.9158	5.98063e-07	662050	88	11733	32.4434	74.6914	1.85185
Von Damm	Old Man Tree	2013	FS881	Nanohaloarchaea_18	Bin_18	Euryarchaeota	Nanohaloarchaea	134.82	3.19102e-07	554340	86	7457	30.4719	77.1605	3.08642
Von Damm	Shrimp Hole	2012	FS844	Nanohaloarchaea_54	Bin_54	Euryarchaeota	Nanohaloarchaea	66.6894	6.12828e-07	1310286	207	7335	30.5415	73.4568	4.32099
Piccard	X-19 at BV #4, BVM	2012	FS854	Nautiliales_88	Bin_88	Epsilonproteobacteria	Nautiliales	49.0382	5.81369e-07	985190	163	6815	26.9608	89.9281	2.15827
Piccard	X-19 at BV #4, BVM	2012	FS854	Other Campylobacterales_101	Bin_101	Epsilonproteobacteria	Other Campylobacterales	56.4516	1.30688e-06	2199439	274	10441	35.193	93.5252	1.43885
Piccard	Shrimp Gulley #2, BSM	2012	FS856	Other Campylobacterales_12	Bin_12	Epsilonproteobacteria	Other Campylobacterales	2441.16	1.14628e-06	3057672	432	9084	32.785	97.1223	8.63309
Piccard	X-19 at BV #4, BVM	2012	FS854	Other Campylobacterales_2	Bin_2	Epsilonproteobacteria	Other Campylobacterales	9.40019	1.27336e-07	1419395	156	12374	34.322	92.8058	1.43885
Von Damm	Shrimp Buttery	2013	FS877	Pseudomonadales_1	Bin_1	Gammaproteobacteria	Pseudomonadales	475.447	3.00847e-06	3634001	85	74409	38.7009	99.2806	1.43885
Von Damm	Old Man Tree	2013	FS881	Pseudomonadales_3	Bin_3	Gammaproteobacteria	Pseudomonadales	20.839	1.4292e-06	3653396	72	101120	38.7866	99.2806	0.719424
Von Damm	Twin Peaks	2013	FS874	Pseudomonadales_4	Bin_4	Gammaproteobacteria	Pseudomonadales	48.0069	1.64607e-05	3646447	67	115893	38.8124	99.2806	0.719424
Von Damm	Old Man Tree	2013	FS881	Pseudomonadales_5	Bin_5	Gammaproteobacteria	Pseudomonadales	223.705	3.11784e-07	5099406	423	17325	64.9478	100	5.7554
Von Damm	Shrimp Buttery	2013	FS877	Sphingomonadales_2	Bin_2	Alphaproteobacteria	Sphingomonadales	133.699	8.46004e-07	3076014	496	7118	65.9919	89.9281	2.8777
Von Damm	Old Man Tree	2013	FS881	Sphingomonadales_4	Bin_4	Alphaproteobacteria	Sphingomonadales	246.646	1.30064e-06	3620856	247	21965	66.1491	98.5612	2.15827
Von Damm	Twin Peaks	2013	FS874	Sphingomonadales_5	Bin_5	Alphaproteobacteria	Sphingomonadales	273.022	3.08697e-06	3462800	383	12200	66.2272	94.964	2.8777
Von Damm	Shrimp Hole	2012	FS844	Sulfurovum_13	Bin_13	Gammaproteobacteria	Sulfurovum	254.956	3.19844e-07	1767871	212	12779	38.5437	92.8058	5.7554
Von Damm	near Main Orifice	2013	FS866	Sulfurovum_31	Bin_31	Gammaproteobacteria	Sulfurovum	64.1835	2.76245e-06	1835174	321	6559	34.3603	74.8201	4.31655
Piccard	Shrimp Gulley #2, BSM	2012	FS856	Sulfurovum_37	Bin_37	Epsilonproteobacteria	Sulfurovum	18.9709	1.01574e-05	1934456	168	17281	36.2507	94.2446	4.31655
Von Damm	Old Man Tree	2013	FS881	Sulfurovum_43	Bin_43	Gammaproteobacteria	Sulfurovum	71.3527	6.3333e-07	1943705	167	16326	38.897	90.6475	2.8777
Von Damm	Shrimp Hole	2012	FS844	Sulfurovum_43b	Bin_43	Gammaproteobacteria	Sulfurovum	55.6194	2.35499e-06	1918793	239	10177	34.576	97.1223	1.43885
Von Damm	Old Man Tree	2013	FS881	Sulfurovum_45	Bin_45	Gammaproteobacteria	Sulfurovum	15.4477	1.53047e-06	1736799	161	14653	35.7433	79.8561	1.43885
Piccard	X-19 at BV #4, BVM	2012	FS854	Sulfurovum_7	Bin_7	Epsilonproteobacteria	Sulfurovum	17.0122	1.34475e-07	1625685	132	18714	39.3502	90.6475	5.7554
Piccard	X-19 at BV #4, BVM	2012	FS854	Sulfurovum_9	Bin_9	Epsilonproteobacteria	Sulfurovum	21.1451	8.52703e-07	1826106	241	9032	38.6602	75.5396	4.31655
Piccard	X-19 at BV #4, BVM	2012	FS854	Sulfurovum_99	Bin_99	Epsilonproteobacteria	Sulfurovum	75.3576	1.73042e-05	1870573	152	18565	35.759	92.0863	2.15827
Von Damm	near Main Orifice	2013	FS866	Thermococci_4	Bin_4	Euryarchaeota	Thermococci	27.8165	8.06791e-07	1115828	131	9981	43.5307	71.6049	3.7037
Von Damm	Old Man Tree	2013	FS881	Thermoprotei_16	Bin_16	Crenarchaeota	Thermoprotei	116.841	4.44026e-07	1236794	139	12129	36.266	92.5926	5.55556
Von Damm	near Main Orifice	2013	FS866	Thermoprotei_20	Bin_20	Crenarchaeota	Thermoprotei	140.76	5.21961e-06	1234870	207	6823	44.4246	84.5679	9.25926
Von Damm	near Main Orifice	2013	FS866	Thermoprotei_23	Bin_23	Crenarchaeota	Thermoprotei	370.084	1.77332e-06	1328183	136	14300	43.0944	86.4198	7.40741
Von Damm	Old Man Tree	2013	FS881	Thermoprotei_29	Bin_29	Crenarchaeota	Thermoprotei	10.5899	3.73839e-07	1645527	205	11230	55.9334	93.2099	7.40741
Von Damm	Old Man Tree	2013	FS881	Thermoprotei_32	Bin_32	Crenarchaeota	Thermoprotei	45.804	1.6948e-06	1273428	131	14876	43.3912	90.1235	8.02469
Von Damm	Ravelin #2	2012	FS842	Thermoprotei_4	Bin_4	Crenarchaeota	Thermoprotei	273.638	2.55615e-06	823707	135	6742	44.5624	72.2222	7.40741
Von Damm	Ravelin #2	2012	FS842	Thermoprotei_5	Bin_5	Crenarchaeota	Thermoprotei	207.568	4.03049e-06	1296990	121	14514	44.7791	94.4444	7.40741
Piccard	X-19 at BV #4, BVM	2012	FS854	Thiotrichales_10	Bin_10	Gammaproteobacteria	Thiotrichales	119.527	1.20591e-07	2377724	124	27513	38.1265	84.1727	6.47482
Von Damm	Ginger Castle	2012	FS848	Thiotrichales_21	Bin_21	Gammaproteobacteria	Thiotrichales	163.759	5.04626e-07	2125207	409	5818	39.6661	79.8561	3.59712
Von Damm	Old Man Tree	2013	FS881	Thiotrichales_27	Bin_27	Gammaproteobacteria	Thiotrichales	46.5688	3.16621e-07	1541855	163	12136	55.1492	97.1223	2.15827
Von Damm	Ravelin #2	2012	FS842	Thiotrichales_3	Bin_3	Gammaproteobacteria	Thiotrichales	1106.83	1.48788e-05	2910982	101	53129	47.8215	99.2806	0
Von Damm	Hot Cracks #2	2013	FS879	Thiotrichales_33	Bin_33	Gammaproteobacteria	Thiotrichales	27.7815	5.79271e-07	1774604	321	6217	40.9592	80.5755	8.63309
Von Damm	Hot Cracks #2	2013	FS879	Thiotrichales_34	Bin_34	Gammaproteobacteria	Thiotrichales	29.3396	5.10999e-07	2371523	521	4664	36.9907	84.1727	1.43885
Piccard	X-19 at BV #4, BVM	2012	FS854	Thiotrichales_43	Bin_43	Gammaproteobacteria	Thiotrichales	21.5602	5.34172e-07	3056037	153	35308	39.2849	98.5612	2.15827
Von Damm	Shrimp Hole	2012	FS844	Thiotrichales_56	Bin_56	Gammaproteobacteria	Thiotrichales	112.98	4.39737e-07	1626012	188	10962	36.2047	95.6835	0
Piccard	X-19 at BV #4, BVM	2012	FS854	Thiotrichales_60	Bin_60	Gammaproteobacteria	Thiotrichales	1059.15	1.49887e-07	1675024	97	24097	39.0473	71.223	5.03597
Piccard	X-19 at BV #4, BVM	2012	FS854	Zetaproteobacteria_110	Bin_110	Zetaproteobacteria	Zetaproteobacteria	88.2969	1.59624e-07	1922505	139	21628	43.1916	99.2806	1.43885

## Sheet: Supplementary Table 3
Supplementary Table 3: KEGG module accession numbers (coming soon)
KEGG module	Accession Number
2-Oxocarboxylic acid chain extension, 2-oxoglutarate => 2-oxoadipate => 2-oxopimelate => 2-oxosuberate	M00608
3-Hydroxypropionate bi-cycle	M00376
Acetyl-CoA pathway, CO2 => acetyl-CoA	M00422
Assimilatory nitrate reduction, nitrate => ammonia	M00531
Citrate cycle (TCA cycle, Krebs cycle)	M00009
Citrate cycle, first carbon oxidation, oxaloacetate => 2-oxoglutarate	M00010
Citrate cycle, second carbon oxidation, 2-oxoglutarate => oxaloacetate	M00011
Coenzyme M biosynthesis	M00358
Cytochrome bc1 complex respiratory unit	M00151
Cytochrome bd ubiquinol oxidase	M00153
Cytochrome c oxidase	M00154
Cytochrome c oxidase, cbb3-type	M00156
Cytochrome c oxidase, prokaryotes	M00155
Cytochrome o ubiquinol oxidase	M00417
D-Galacturonate degradation (bacteria), D-galacturonate => pyruvate + D-glyceraldehyde 3P	M00631
D-Glucuronate degradation, D-glucuronate => pyruvate + D-glyceraldehyde 3P	M00061
Denitrification, nitrate => nitrogen	M00529
Dicarboxylate-hydroxybutyrate cycle	M00374
Dissimilatory nitrate reduction, nitrate => ammonia	M00530
Dissimilatory sulfate reduction, sulfate => H2S	M00596
Energy-coupling factor transport system	M00582
Entner-Doudoroff pathway, glucose-6P => glyceraldehyde-3P + pyruvate	M00008
F-type ATPase, prokaryotes and chloroplasts	M00157
F420 biosynthesis	M00378
Formaldehyde assimilation, ribulose monophosphate pathway	M00345
Formaldehyde assimilation, xylulose monophosphate pathway	M00344
Fumarate reductase, prokaryotes	M00150
Gluconeogenesis, oxaloacetate => fructose-6P	M00003
Glycolysis (Embden-Meyerhof pathway), glucose => pyruvate	M00001
Glycolysis, core module involving three-carbon compounds	M00002
Incomplete reductive citrate cycle, acetyl-CoA => oxoglutarate	M00620
Iron complex transport system	M00240
Methanogenesis, acetate => methane	M00357
Methanogenesis, CO2 => methane	M00567
Methanogenesis, methanol => methane	M00356
Methanogenesis, methylamine/dimethylamine/trimethylamine => methane	M00563
NADH:quinone oxidoreductase, prokaryotes	M00144
Nitrogen fixation, nitrogen => ammonia	M00175
Non-phosphorylative Entner-Doudoroff pathway, gluconate/galactonate => glycerate	M00309
Pentose phosphate pathway (Pentose phosphate cycle)	M00004
Pentose phosphate pathway, archaea, fructose 6P => ribose 5P	M00580
Pentose phosphate pathway, non-oxidative phase, fructose 6P => ribose 5P
Pentose phosphate pathway, oxidative phase, glucose 6P => ribulose 5P	M00007
Phosphate acetyltransferase-acetate kinase pathway, acetyl-CoA => acetate	M00579
PRPP biosynthesis, ribose 5P => PRPP	M00005
PTS system, beta-glucoside (arbutin/salicin/cellobiose)-specific II component	M00272
PTS system, glucose-specific II component	M00809
PTS system, maltose/glucose-specific II component	M00266
Pyruvate oxidation, pyruvate => acetyl-CoA	M00307
Reductive acetyl-CoA pathway (Wood-Ljungdahl pathway)	M00377
Reductive citrate cycle (Arnon-Buchanan cycle)	M00173
Semi-phosphorylative Entner-Doudoroff pathway, gluconate => glycerate-3P	M00308
Sulfate transport system	M00185
Thiosulfate oxidation by SOX complex, thiosulfate => sulfate	M00595
V/A-type ATPase, prokaryotes	M00159

## Sheet: Supplementary Table 4
Supplementary Table 4: Modules that were significantly enriched according to MCS at Piccard relative to other vent fields or sites.
Module	Mean MCS (Piccard)	Mean MCS (all others)	p-value
Pentose.phosphate.pathway..non.oxidative.phase..fructose.6P....ribose.5P	0.9375	0.646226	0.00140501
Gluconeogenesis..oxaloacetate....fructose.6P	0.8875	0.742925	0.00679898
NADH.quinone.oxidoreductase..prokaryotes	0.875926	0.567855	0.00878524
Citrate.cycle..second.carbon.oxidation..2.oxoglutarate....oxaloacetate	0.859167	0.674528	0.0243709
Citrate.cycle..TCA.cycle..Krebs.cycle.	0.818229	0.645637	0.0221761
F.type.ATPase..prokaryotes.and.chloroplasts	0.801164	0.546759	0.00923484
Reductive.citrate.cycle..Arnon.Buchanan.cycle.	0.6875	0.543632	0.010841
Cytochrome.bc1.complex.respiratory.unit	0.675	0.283019	0.00182766
Thiosulfate.oxidation.by.SOX.complex..thiosulfate....sulfate	0.653333	0.168553	8.44e-05
Pentose.phosphate.pathway..Pentose.phosphate.cycle.	0.6	0.466981	0.0099358
Cytochrome.c.oxidase..cbb3.type	0.5	0.220126	0.0148401
Incomplete.reductive.citrate.cycle..acetyl.CoA....oxoglutarate	0.498214	0.378841	0.0475846
Assimilatory.nitrate.reduction..nitrate....ammonia	0.475	0.169811	0.00792914
Formaldehyde.assimilation..ribulose.monophosphate.pathway	0.45	0.311321	0.00470391
Formaldehyde.assimilation..xylulose.monophosphate.pathway	0.4125	0.160377	1.26e-05
Dissimilatory.nitrate.reduction..nitrate....ammonia	0.39375	0.201258	0.00342561
Denitrification..nitrate....nitrogen	0.371875	0.0966981	3.63e-06
Semi.phosphorylative.Entner.Doudoroff.pathway..gluconate....glycerate.3P	0.37	0.298113	0.040459
PTS.system..glucose.specific.II.component	0.324906	0.0553951	0.00197756
PTS.system..maltose.glucose.specific.II.component	0.324906	0.0553951	0.00197756
PTS.system..beta.glucoside..arbutin.salicin.cellobiose..specific.II.component	0.324906	0.0553951	0.00197756
Methanogenesis..acetate....methane	0.218403	0.311426	0.0456679
Fumarate.reductase..prokaryotes	0.170236	0.0195825	2.12e-06
Cytochrome.bc1.complex	0.154444	0.0662474	0.00182766
Pentose.phosphate.pathway..archaea..fructose.6P....ribose.5P	0.133333	0.415094	0.00576488
Methanogenesis..CO2....methane	0.0679687	0.191116	0.0443502
V.A.type.ATPase..prokaryotes	0.065	0.37306	0.0130674
Hydroxypropionate.hydroxybutylate.cycle	0.0357143	0.0869272	0.00634321
Phosphate.acetyltransferase.acetate.kinase.pathway..acetyl.CoA....acetate	0.025	0.226415	0.0289473
Non.phosphorylative.Entner.Doudoroff.pathway..gluconate.galactonate....glycerate	0.0166667	0.163522	0.00056856

## Sheet: Supplementary Table 5
Supplementary Table 5: Modules that were significantly enriched according to MCS at Shrimp Hole relative to other vent fields or sites.
Module	Mean MCS (Shrimp Hole)	Mean MCS (all others)	p-value
Phosphate.acetyltransferase.acetate.kinase.pathway..acetyl.CoA....acetate	0.365385	0.0638298	0.00022109
Methanogenesis..acetate....methane	0.350427	0.250266	0.0078381
Reductive.acetyl.CoA.pathway..Wood.Ljungdahl.pathway.	0.305861	0.172239	0.00940031
X3.Hydroxypropionate.bi.cycle	0.270299	0.17238	0.0022866
Cytochrome.o.ubiquinol.oxidase	0.269231	0	0.00021214
Formaldehyde.assimilation..ribulose.monophosphate.pathway	0.259615	0.398936	0.00154824
Methylaspartate.cycle	0.258741	0.205029	0.043302
Entner.Doudoroff.pathway..glucose.6P....glyceraldehyde.3P...pyruvate	0.211538	0.0478723	0.0056925
Pentose.phosphate.pathway..oxidative.phase..glucose.6P....ribulose.5P	0.192308	0.0496454	0.00250864
Sulfate.transport.system	0.153846	0	0.00629067
Cytochrome.c.oxidase	0.144231	0.0159574	0.00321252
D.Galacturonate.degradation..bacteria...D.galacturonate....pyruvate...D.glyceraldehyde.3P	0.126923	0.00851064	0.00415935
D.Glucuronate.degradation..D.glucuronate....pyruvate...D.glyceraldehyde.3P	0.123077	0.00851064	0.00441824
Denitrification..nitrate....nitrogen	0.117788	0.202128	0.0248708
Hydroxypropionate.hydroxybutylate.cycle	0.107143	0.0539514	0.00540892
Fumarate.reductase..prokaryotes	0.0382455	0.0733663	0.00927101
Succinate.dehydrogenase..ubiquinone.	0.000798118	0	0.0190566

## Sheet: Supplementary Table 6
Supplementary Table 6: Modules that were significantly enriched according to MCS at Von Damm and Shrimp Hole relative to Piccard.
Module	Mean MCS (Von Damm - Shrimp Hole)	Mean MCS (all others)	p-value
Gluconeogenesis..oxaloacetate....fructose.6P	0.696429	0.834239	0.00192961
Glycolysis..Embden.Meyerhof.pathway...glucose....pyruvate	0.664286	0.76087	0.0215411
Citrate.cycle..second.carbon.oxidation..2.oxoglutarate....oxaloacetate	0.602976	0.79529	0.004214
Pentose.phosphate.pathway..non.oxidative.phase..fructose.6P....ribose.5P	0.598214	0.804348	0.00410285
Citrate.cycle..TCA.cycle..Krebs.cycle.	0.568824	0.766078	0.00080255
Reductive.citrate.cycle..Arnon.Buchanan.cycle.	0.525298	0.613678	0.0494023
Pentose.phosphate.pathway..archaea..fructose.6P....ribose.5P	0.52381	0.217391	0.00606449
Citrate.cycle..first.carbon.oxidation..oxaloacetate....2.oxoglutarate	0.511905	0.717391	0.0141464
NADH.quinone.oxidoreductase..prokaryotes	0.504145	0.728234	0.0042037
V.A.type.ATPase..prokaryotes	0.493399	0.157761	0.00186344
Pentose.phosphate.pathway..Pentose.phosphate.cycle.	0.419643	0.554348	0.00302847
F.type.ATPase..prokaryotes.and.chloroplasts	0.392454	0.739594	0.00080549
Semi.phosphorylative.Entner.Doudoroff.pathway..gluconate....glycerate.3P	0.228571	0.373913	0.0002512
Cytochrome.bc1.complex.respiratory.unit	0.205357	0.494565	0.0169387
Methylaspartate.cycle	0.185065	0.249012	0.0112499
Dissimilatory.sulfate.reduction..sulfate....H2S	0.166667	0.322464	0.00164285
Reductive.acetyl.CoA.pathway..Wood.Ljungdahl.pathway.	0.14966	0.26087	0.00131524
X3.Hydroxypropionate.bi.cycle	0.143849	0.248792	0.00150049
Thiosulfate.oxidation.by.SOX.complex..thiosulfate....sulfate	0.133333	0.397101	0.00849912
Cytochrome.c.oxidase..cbb3.type	0.130952	0.405797	0.0131054
Formaldehyde.assimilation..xylulose.monophosphate.pathway	0.116071	0.298913	0.00043549
Dissimilatory.nitrate.reduction..nitrate....ammonia	0.111607	0.335145	0.00065824
Assimilatory.nitrate.reduction..nitrate....ammonia	0.0892857	0.347826	0.00206994
Cytochrome.c.oxidase..prokaryotes	0.0803571	0.358646	0.00869751
Denitrification..nitrate....nitrogen	0.0736607	0.228261	0.0317853
Cytochrome.bc1.complex	0.0503968	0.112802	0.0169387
Pentose.phosphate.pathway..oxidative.phase..glucose.6P....ribulose.5P	0.0357143	0.137681	0.0463027
Cytochrome.c.oxidase	0.00892857	0.0923913	0.030468
Cytochrome.o.ubiquinol.oxidase	0	0.152174	0.0320618

## Sheet: Supplementary Table 7
Supplementary Table 7: List of single-copy COGs used for normalization of gene abundances based on metagenomic mappings.
COG Number	Annotation
COG0012	Predicted GTPase, probable translation factor
COG0016	Phenylalanyl-tRNA synthetase alpha subunit
COG0048	Ribosomal protein S12
COG0049	Ribosomal protein S7
COG0052	Ribosomal protein S2
COG0080	Ribosomal protein L11
COG0081	Ribosomal protein L1
COG0085	DNA-directed RNA polymerase, beta subunit/140 kD subunit
COG0087	Ribosomal protein L3
COG0088	Ribosomal protein L4
COG0090	Ribosomal protein L2
COG0091	Ribosomal protein L22
COG0092	Ribosomal protein S3
COG0093	Ribosomal protein L14
COG0094	Ribosomal protein L5
COG0096	Ribosomal protein S8
COG0097	Ribosomal protein L6P/L9E
COG0098	Ribosomal protein S5
COG0099	Ribosomal protein S13
COG0100	Ribosomal protein S11
COG0102	Ribosomal protein L13
COG0103	Ribosomal protein S9
COG0124	Histidyl-tRNA synthetase
COG0184	Ribosomal protein S15P/S13E
COG0185	Ribosomal protein S19
COG0186	Ribosomal protein S17
COG0197	Ribosomal protein L16/L10E
COG0200	Ribosomal protein L15
COG0201	Preprotein translocase subunit SecY
COG0256	Ribosomal protein L18
COG0495	Leucyl-tRNA synthetase
COG0522	Ribosomal protein S4 and related proteins
COG0525	Valyl-tRNA synthetase
COG0533	Metal-dependent proteases with possible chaperone activity
COG0541	Signal recognition particle GTPase
